# Supplementary material for: The flipped classroom is effective for medical students to improve deep tendon reflex examination skills: A mixed-method study
Source: PLoS One. 2022 Jun 17;17(6):e0270136. doi: 10.1371/journal.pone.0270136 (PMC9205501; doi:10.1371/journal.pone.0270136)
Supplement: S2 Table — (XLSX) [file pone.0270136.s003.xlsx]

## Sheet: Sheet1
group (0=intervension, 1=control)	age	sex (0=male, 1=female)	clinical clerkship in neurology (0=incomplete, 1=complete)	pre-test self-confidence	post-test self-confidence	DOPS
1	24	0	1	2	5	3
1	23	0	1	2	4	4
1	23	0	1	2	4	3
1	22	0	1	2	4	3
0	24	0	1	2	5	4
0	26	0	1	3	4	4
0	23	0	1	3	4	4
0	24	0	0	3	4	4
0	22	0	1	3	4	4
0	24	1	1	3	5	4
1	26	0	1	4	4	2
1	23	0	1	3	4	3
1	26	0	1	1	4	2
1	23	0	1	2	5	3
1	25	0	1	3	4	4
1	24	1	1	3	3	3
0	23	0	1	3	4	3
0	22	0	1	2	4	2
0	26	0	1	3	4	3
0	23	0	1	3	3	3
0	23	0	1	3	4	3
1	21	0	0	1	5	6
1	22	0	0	1	4	5
1	22	0	0	1	5	5
1	24	0	0	2	5	5
1	22	0	0	1	4	5
1	23	0	0	2	4	5
1	21	0	0	3	4	5
1	22	1	0	2	4	5
1	22	1	0	3	5	5
1	22	0	0	3	4	5
1	22	0	0	3	4	4
0	24	0	0	2	4	5
0	24	0	0	2	4	5
0	24	0	0	2	4	5
0	37	1	0	3	3	4
0	22	1	1	3	5	4
0	22	0	0	3	4	6
0	22	0	0	3	4	5
0	23	0	0	4	4	5
0	22	0	0	4	4	5
0	22	0	0	1	4	5
0	22	1	0	3	3	5
0	22	1	1	3	5	5
1	22	0	0	2	2	4
1	22	0	0	2	4	4
1	28	0	0	2	2	4
1	23	0	1	3	4	5
1	22	0	0	2	4	5
1	24	0	0	2	4	5
0	22	0	0	2	4	4
0	22	0	0	1	2	5
0	22	1	1	4	4	4
0	22	0	0	3	5	3
0	22	0	0	3	3	4
0	22	0	0	1	2	5
1	22	1	1	3	4	4
1	23	0	0	2	4	4
1	22	0	0	3	4	4
1	23	1	0	2	4	5
1	23	0	0	2	5	4
1	24	0	0	3	4	5
0	23	0	0	2	4	4
0	22	0	0	3	2	4
0	22	0	1	4	5	4
0	23	0	0	3	4	5
0	22	0	1	4	5	5
1	23	0	1	3	4	4
1	22	0	0	2	5	4
1	24	0	1	3	4	5
1	24	0	0	3	4	4
1	26	0	0	3	4	5
0	24	1	1	3	5	4
0	22	0	0	4	4	4
0	23	1	1	2	3	5
0	22	0	0	3	4	4
0	22	0	0	3	4	4
1	23	0	1	4	5	4
1	22	1	1	4	4	5
1	22	0	0	2	4	4
1	23	1	0	1	3	4
1	22	0	1	2	4	5
1	23	1	0	2	5	5
